# Supplementary material for: Population-based geographic access to endocrinologists in the United States, 2012
Source: BMC Health Serv Res. 2015 Dec 7;15:541. doi: 10.1186/s12913-015-1185-5 (PMC4672571; doi:10.1186/s12913-015-1185-5)
Supplement: Additional file 1: — State-specific percentages of populations with access to at least one endocrinologist, by age group and distances in the United States. (XLSX 20 kb) [file 12913_2015_1185_MOESM1_ESM.xlsx]

## Sheet: All
State		Percentage of children 0-17 years covered by at least one pediatric endocrinologist								Percentage adults 18-64 years covered by at least one endocrinologist								Percentage of population >= 65 years covered by at least one endocrinologist
FIPS	Name	Total Number	5 miles	10 miles	15 miles	20 miles	30 miles	50 miles	ST	Total Number	5miles	10miles	15miles	20miles	30miles	50miles	ST	Total Number	5miles	10miles	15miles	20miles	30miles	50miles
01	Alabama	1132459	10.8	22.5	32.5	37.8	49.8	68.5	01	2989485	31.83	48.81	61.37	69.54	83.18	96.22	01	657792	30.32	45.59	56.7	64.92	79.96	95.11
02	Alaska	187378	25.3	35	38.5	39.5	44.6	53.8	02	467915	38.43	56.3	63.4	65.58	66.97	67.71	02	54938	36.19	52.27	58.84	60.71	61.88	62.89
04	Arizona	1629014	37.1	62	74	80.2	84.5	86.7	04	3881172	64.19	76.44	82.08	84.67	87.77	91.54	04	881831	59.77	71.87	77.96	80.3	85.11	91.39
05	Arkansas	711475	6.8	15	18.6	21.5	26.8	42.5	05	1784462	23.71	35.57	44.02	53.48	66.12	87.05	05	419981	20.16	30.07	38.86	47.47	59.63	84.07
06	California	9295040	34.9	61.8	71.6	76.7	85	94.2	06	23712402	78.24	89.68	93.41	95.67	97.86	98.92	06	4246514	76.79	88.26	92.39	94.86	97.44	98.71
08	Colorado	1225609	14.2	29.6	44.1	50	55.4	73.5	08	3253962	53.55	74.89	80.81	85.29	88.14	91.99	08	549625	53.06	71.6	76.74	80.95	83.95	88.79
09	Connecticut	817015	22.6	46.8	72.3	83.9	93.2	100	09	2250523	81.08	94.78	98.43	99.99	100	100	09	506559	79.65	94.32	98.35	99.97	100	100
10	Delaware	205765	19.4	35.6	49.6	54.4	60.4	75.5	10	562892	59.77	84.65	96.91	99.76	100	100	10	129277	57.59	82.89	95.52	99.44	100	100
11	District of Columbia	100815	78.3	100	100	100	100	100	11	432099	100	100	100	100	100	100	11	68809	100	100	100	100	100	100
12	Florida	4002091	27	52.2	63.4	72.1	84.5	96.2	12	11539617	67.55	84.92	91.17	93.54	96.54	99.47	12	3259602	67.42	84.87	90.88	93.8	96.98	99.55
13	Georgia	2491552	12	29.3	43.3	54.8	71.4	90.7	13	6164066	39.67	62.6	74.12	80.94	88.79	97.82	13	1032035	36.46	55.7	66.81	74.59	84.85	97.18
15	Hawaii	303818	24.5	48.4	61	66	69.3	69.4	15	861345	40.2	65.33	75.98	80.28	81.14	81.67	15	195138	46.84	69.88	76.74	79.75	80.47	81.13
16	Idaho	429072	0	0	0	0.3	5.7	9	16	943842	37.68	54.98	59.71	63.38	70.97	86.79	16	194668	35.75	49.82	53.95	58.34	65.68	82.45
17	Illinois	3129179	34.1	56.6	67.9	76	81.5	89.2	17	8092240	70.38	81.74	85.26	87.71	92.06	99.23	17	1609213	65.26	76.08	80.05	83.34	89.68	98.99
18	Indiana	1608298	8.7	21	28.7	33.8	43.4	67.7	18	4034396	49.27	64.36	73.77	82.25	93.3	100	18	841108	44.46	58.99	69.28	78.8	92.1	100
19	Iowa	727993	10.7	19.7	24	26.7	38.5	56.9	19	1865474	30.64	46.68	53.56	58.49	68.61	88.2	19	452888	23.65	36.39	41.85	47.02	59.37	84.09
20	Kansas	726939	18.4	34.7	46.7	54	64.8	78.2	20	1750063	35.36	49.49	55.16	58.66	69.3	83.46	20	376116	33.33	44.3	49.18	52.7	62.65	77.58
21	Kentucky	1023371	13.9	26.1	36.7	42.3	51	65.3	21	2737769	33.34	46.91	58.85	69.59	88.46	100	21	578227	31.83	44.15	55.03	66.33	87.6	100
22	Louisiana	1118015	18.5	37.9	51.3	58.4	66.9	84	22	2857500	45.48	62.95	72.53	80.23	89.44	98.93	22	557857	44.15	59.1	67.88	76.37	87.39	98.77
23	Maine	274533	10.2	17.1	25.9	34	53.1	77.1	23	842748	26.39	43.03	58.32	70.98	83.4	91.26	23	211080	25.3	40.19	53.31	65.49	79.01	88.76
24	Maryland	1352964	29.6	53	69.9	79.8	89.9	95.7	24	3712946	71.97	90.29	95.62	96.86	98.26	99.99	24	707642	70.18	87.18	92.92	94.85	97.44	99.99
25	Massachusetts	1418923	33.4	53.9	72.5	84.3	93.2	98.5	25	4225982	78.23	92.23	96.35	98.75	99.99	100	25	902724	77.13	91.72	96.16	98.75	99.99	100
26	Michigan	2344068	21.3	44.7	60	68.7	79.9	90.5	26	6178042	53.01	70.1	80.28	85.67	92.46	96.26	26	1361530	51.12	66.43	76.54	82.24	89.51	95.02
27	Minnesota	1284063	21.5	39.3	49.6	55.7	64	74.4	27	3336741	42.08	58.39	65.67	70.49	77.39	85.33	27	683121	36.97	49.27	54.89	59.44	67.12	77.83
28	Mississippi	755555	4.2	13.3	21.6	24.4	31.7	54.1	28	1831335	19.31	33.93	40.76	47.12	58.9	77.52	28	380407	16.46	28.99	35.31	42.1	55.21	75.96
29	Missouri	1425436	16.6	32.5	43	49.6	58.1	68.3	29	3725197	52.15	65.12	71.69	76.87	86.4	96.53	29	838294	48.54	59.91	66.9	72.61	83.61	95.28
30	Montana	223563	0	0	0	0	0	0	30	619110	30.82	35.86	41.01	43.7	46.57	54.92	30	146742	28.2	31.81	36.79	39.37	42.85	54.11
31	Nebraska	459221	19.1	36.6	39.4	40.6	43.6	59.5	31	1120443	34.1	54.93	58.47	60.98	66.32	73.5	31	246677	28.92	40.89	43.99	46.78	54.07	64.77
32	Nevada	665008	45.4	80	87.6	88.2	91.8	95.7	32	1711184	73.21	88.49	90.16	91.58	92.32	95.43	32	324359	71.98	83.95	86.02	87.74	88.8	95.36
33	New Hampshire	287234	12	24.8	47.4	75.1	89.6	97.3	33	850968	48.65	70.33	83	90.78	97.55	99.6	33	178268	47.62	66.73	79.21	87.92	96.57	99.31
34	New Jersey	2065214	51.4	74.9	87.2	93.6	99.1	100	34	5540687	85.91	97.41	99.79	100	100	100	34	1185993	84.08	97.35	99.8	100	100	100
35	New Mexico	518672	13.1	31	35.1	40.4	44.3	55.2	35	1268252	41.73	55.32	61.41	66.75	71.07	77.46	35	272255	43.09	54.05	58.99	63.42	67.35	74.91
36	New York	4324929	61.6	74.9	80.2	83.7	89	96.1	36	12435230	78.24	86.8	91.85	94.58	97.95	99.88	36	2617943	76.04	85.12	90.51	93.59	97.51	99.86
37	North Carolina	2281635	13.9	30.1	40.9	51.7	71	94.2	37	6019769	39.44	61.92	72.95	80.99	92.66	99.88	37	1234079	34.72	54.64	66.2	76.64	91.36	99.86
38	North Dakota	149871	12.1	19.3	20.2	20.7	21.7	24.9	38	425243	48.97	54.53	57.22	58.36	61.03	70.37	38	97477	36.22	40.09	41.14	42.08	45.49	58.68
39	Ohio	2730751	17.8	39.6	53.1	65	80.9	96.6	39	7183738	51.94	73.8	83.05	89.64	97.66	100	39	1622015	50.18	72.46	81.69	88.35	97.3	100
40	Oklahoma	929666	15.3	36.5	48.9	54.4	61.1	74.5	40	2314971	30.19	44.95	52.29	58.52	68.87	88.91	40	506714	26.82	38.67	45.72	52.41	64.15	87.3
41	Oregon	866453	14	31	39.4	42.8	47.8	58.6	41	2431088	60.94	72.36	78.96	84.36	89.05	94.92	41	533533	51.57	64.01	72.07	78.43	84.11	91.85
42	Pennsylvania	2792155	25.9	42.2	55.5	68	81.6	89.1	42	7950917	60.31	77.4	86.57	93.2	99.28	100	42	1959307	58.18	75.57	85.15	92.37	99.02	100
44	Rhode Island	223956	42	64.2	81.3	91.2	97.2	100	44	676730	81.99	93.94	99.41	100	100	100	44	151881	81.46	93.66	99.37	100	100	100
45	South Carolina	1080474	10.3	26	40.5	54.6	72.1	94.5	45	2913016	39.45	62.39	75.31	84.88	97.22	100	45	631874	36.66	57.88	72.39	82.09	97.01	100
46	South Dakota	202797	16.3	23.4	24.9	26.7	28.5	32.9	46	494802	31.64	38.27	41.31	43.85	49.51	58.92	46	116581	24.56	28.52	30.63	33.18	39.44	51.03
47	Tennessee	1496001	16.7	31.3	41.2	48.2	60	80.3	47	3996642	38.88	57.4	67.6	76.82	88.64	99.68	47	853462	35.43	52.4	62.77	73.22	87.22	99.51
48	Texas	6865824	16.6	39	57	69	78.4	86.5	48	15677851	56.04	74.62	81.22	85.25	90.53	96.28	48	2601886	49.99	65.51	72.66	77.7	85.68	95.05
49	Utah	871027	11.4	32.3	48.1	54.7	67.9	84	49	1643396	56.65	75.46	79.79	83.37	86.12	92.57	49	249462	57.15	72.91	76.53	80.11	83.31	89.58
50	Vermont	129233	13.2	21.1	28.2	33.8	50.3	88.1	50	405430	29.17	42.07	54.07	62.58	78.62	99.12	50	91078	26.17	37.85	48.44	56.92	75.51	98.68
51	Virginia	1853677	21.3	40	55.3	66.5	78.7	95.6	51	5170410	62.3	78.48	83.94	88.66	96.16	99.98	51	976937	54.26	69.88	76.66	83.33	94.03	99.97
53	Washington	1581354	19.7	41.9	58.8	67.6	76.1	81.6	53	4315509	59.86	75.91	82.51	86.25	91.07	96.53	53	827677	55.54	70.09	76.58	81.17	87.27	95.25
54	West Virginia	387418	9.1	15.7	22.6	29	43.5	86.6	54	1168172	36.47	55.66	66.31	73.88	86.24	99.09	54	297404	35.6	53.28	63.94	72.26	84.96	98.92
55	Wisconsin	1339492	12.8	26	33.4	38.6	54	70.2	55	3570180	45.57	56.34	65.9	73.92	86.82	96.92	55	777314	40.6	49.95	58.82	66.55	81.16	94.62
56	Wyoming	135402	0	0	0	0	0	0	56	358134	30.55	34.85	36.44	37.54	41.12	53.35	56	70090	33.27	36.74	38.22	39.49	44	54.69
	United States	74181467	24.8	44.5	56.3	64.1	73.8	85.5	US	194296087	58.6	74.2	81	85.4	91.3	96.6	US	40267984	55.5	70	77	82.1	89.3	95.7
